# Supplementary material for: The Palaeobiology of Two Crown Group Cnidarians: Haootia quadriformis and Mamsetia manunis gen. et sp. nov. from the Ediacaran of Newfoundland, Canada
Source: Life (Basel). 2024 Aug 30;14(9):1096. doi: 10.3390/life14091096 (PMC11432848; doi:10.3390/life14091096)
Supplement: Supplementary file 1 [file life-14-01096-s001.zip]

Archive with 2 entries (2 files):
- life-3138299-supplementary S1.mp4
- Supplementary material S2.docx
